# Supplementary material for: Long-term genomic coevolution of host-parasite interaction in the natural environment
Source: Nat Commun. 2017 Jul 24;8:111. doi: 10.1038/s41467-017-00158-7 (PMC5524643; doi:10.1038/s41467-017-00158-7)
Supplement: Supplementary file 2 — Dataset 1 [file 41467_2017_158_MOESM2_ESM.xlsx]

## Sheet: Taulukko1
Supplementary Data 1. CRISPR spacer sequences and Blast hits.
Locus	Spacer ID	Sequence	Direction in phage genome	best hit (if not phage in the dataset)	C1 PAM	Year of existence in bacteria	Bacterial strains	Other
CRISPR 1	C1s52	AACATCATAACGACGTAAACAATAATTAAA	R		Yes	2013	B546
	C1s51	ACGTTTCAACAAAGTATTTTAAATCTTCGT	R		Yes	2013	B546
	C1s50	GCAACAACCCTCCGAACCAATACCACCAAA	R		Yes	2013	B541, B542
	C1s49	ATTATTAAACTACTTAATTTCCCATCTCTA	R		Yes	2013	B541, B542
	C1s48	TTATATTTGTGTATGTAGAGTAGTGCCTA	F		Yes	2012-2013	B471, B537
	C1s47	AAATTGAATATAGAATATTAACGTTAAAC	F		Yes	2010	B406
	C1s46	ATATTAATTTACTTCTAGTCATAAATCTAA	R		Yes	2010	B397
	C1s45	AATAAAGCGCAGTACGATTATAAAGGGGTT	F		Yes	2010	B366
	C1s44	TTAGAGTTAGAAAAGGAAAAACTAGCCAAA	F		Yes	2010	B366
	C1s43	AGCTTCTGAAAAAGTAGAAAAAGTAAATAA		Callithrix jacchus (E=0.004). Genbank: AC187713.2		2010	B366
	C1s42	CTTTTTGATATTTATATTCAGCTTCTTCTA	R		Yes	2010	B339, B404
	C1s41	GGTAATTTTAAAACAAATGAGTATGTACGA	F		Yes	2009-2010	B230, B235, B236, B237, B245, B339, B404
	C1s40	TTTTGATGAGGTAGTTCAAATGGTTTTAA	F		No. 6 nt space & A -> G.	2007, 2010	B447, B397
	C1s39	AATATTTATTTGTTTTTTATTACTACAATA	R		No	2007, 2010	B447, B397
	C1s38	GATATAAAGGCAATCCAATAACATTTACAC		No (FCL-2 hit 100%). Genbank: KM873719.2		2007, 2010	B447, B397
	C1s37	TTTATAATGTAATGTCCATTTAGTCGGAGG	R		Yes	2007	B425
	C1s36	TACTGTTTTGTTTCATTTGGTAAATCAAGA	F		Yes	2007-2010	B425, B230, B235, B236, B237, B245, B339, B404, B406
	C1s35	TTGTAAATTTTTAAAAACTTCTAAAAGAGA	F		Yes	2007-2010	B425, B230, B235, B236, B237, B245, B339, B404, B406
	C1s34	TCGTATCATTTGACATCTAAGATAATATAT	F		Yes	2007-2010	B425, B230, B235, B236, B237, B245, B339, B404, B406
	C1s33	TTAAGTCATGATACCGATGGATTATCGGTA	F		Yes	2007-2010	B425, B230, B235, B236, B237, B245, B339, B404, B406
	C1s32	CTAATGGATTATTCATTGACGTAATTGAT		Flavobacterium columnare ATCC 49512 (hypothetical protein) (E=0.004). Genbank: CP003222.2		2007-2013	B425, B447, B230, B235, B236, B237, B245, B339, B397, B404, B406, B471, B537, B541, B542, B546
	C1s31	ACAAATAGTTAAATCCCAGCCGTTGTATTG		Flavobacterium columnare ATCC 49512 (hypothetical protein) (E=1e-06). Genbank: CP003222.2	Yes	all	all
	C1s30	ATATAAAACTAAAAATAAATTTATAGTAAT	(R)	Phage (80.65%)	No	all	all	Not counted as "hit" in our analysis
	C1s29	TTAAAAAACAAATTAAATCTTGAAGACCA		No significant hits		all	all
	C1s28	TGGTCAAGCAGATTCTGTAGAGAAACTTCT		No significant hits		all	all
	C1s27	CTTTTACAATGCACGAAATTGTAGAAAATG		No significant hits		all	all
	C1s26	AAAACCATAAGAATTATTTAAAAAGTTACC		Flavobacterium columnare ATCC 49512 (hypothetical protein) (E=1e-06). Genbank: CP003222.2	Yes	all	all
	C1s25	CAATTTTAATTTATGACTGAATTTGAAATG		No significant hits		all	all
	C1s24	ATATCTTTTCTTTTACAGGAAACAATAAGA		No significant hits		all	all
	C1s23	GAAAGAAGCTAAAGCGATGTTAAGAGCATT		No significant hits		all	all
	C1s22	TTATTGCCGGAACACCAGCGAATGAAGTAA		No significant hits		all	all
	C1s21	CAAATCACAATCATTTGAGATTGAATAGTG		No significant hits		all	all
	C1s20	TCACGCTAAAAATAATTTTAACATTGATTT		No significant hits		all	all
	C1s19	AGAATGTAGAGATTTATTAAATGAAATTGA		Flavobacterium columnare ATCC 49512 CRISPR2 spacer (E=1e-06). Genbank: CP003222.2		all	all
	C1s18	ATTTTTCAATTCACCGTGGGTCGCCACCC		No significant hits		all	all
	C1s17	GATATAAAGAGGTTGTACAATAAAACCGA		No significant hits		all	all
	C1s16	TAAGCCGTGGGGTTCGATCCCGACACCGAA		No significant hits		all	all
	C1s15	GTAAACAAGTTTATTATACCTGGCACGAT		No significant hits		all	all
	C1s14	ATGGTGCTGAGTAATTCATTACTCATAAAC		Flavobacterium columnare ATCC 49512 (hypothetical protein) (E=1e-06). Genbank: CP003222.2	Yes	all	all
	C1s13	TCACGCTTTAAGATTGCGTTCTTACGAAGC		No significant hits		all	all
	C1s12	TTAGTAATCAAAATTAATTTTGAATTGCAT		No significant hits		all	all
	C1s11	GCTGGTTTGAGAAACGAAGGCGAGGTCTTT		No significant hits		all	all
	C1s10	CGAGCTAATTCTTCAGCTAAACGTTGTTTG		Flavobacterium columnare ATCC 49512 (phage tail tape measure protein) (E=1e-06). Genbank: CP003222.2	Yes	all	all
	C1s09	TTATTTTGAAAAAAATTCAATTATAGGGAT		PREDICTED: Gossypium hirsutum midasin-like (LOC107916406), mRNA (E=0.004)		all	all
	C1s08	AAAAATTTGTTAAAGTTTTGTTGAAAAGTA		No significant hits		all	all
	C1s07	TTTAGAGTGCAATACGGAAATTTCCGAGTA		No significant hits		all	all
	C1s06	TAAATCATCAGTAGTTCGTATTGTGGATAT		Flavobacterium columnare ATCC 49512 (hypothetical protein, same as C1s5) (E=0.004). Genbank: CP003222.2	Yes	all	all
	C1s05	AATGGTCGGACAACCTATATACACCTTCTT		Flavobacterium columnare ATCC 49512 (hypothetical protein, same as C1s6) (E=0.004). Genbank: CP003222.2	Yes	all	all
	C1s04	TAAATAAAAAAAGTTTAGTAAAAGTTTAG		Cyprinus carpio (E=0.004). Genbank: LN590718.1		all	all
	C1s03	ACAAATATAAATTATGACAACTTTATCATT		No significant hits		all	all
	C1s02	ATTTTATTTTTTTCAAAGGTCAAGGATGGA		Flavobacterium columnare ATCC 49512 (hypothetical protein) (E=1e-06). Genbank: CP003222.2		all	all
	C1s01	TCATCATTTATTAATGAATCAAAATTATCA		Anopheles gambiae clone BAC46I18 (E=0.001) Genbank: KR610411.1, Cucumis melo (E=0.001). Genbank: LN713265.1		all	all
	Spacer ID	Sequence
CRISPR 2	C2s29	ATTGTCTTTTTCTTTACGTTCCTTTTCTTC	R		Yes	2013	B546
	C2s28	ATAGTAGCTTGACTTTGTTTACCTAAATC	R		No, one N extra	2013	B546
	C2s27	TTTCTAGCTTTAGTCACCTCATCTTTTGAA	R		Yes	2013	B541, B542
	C2s26	TCTGAGTACTGAAAATTATAGCCATTGTAA	R		No	2013	B541, B542
	C2s25	TCATCAAGTAAATTGTTAAAGGTAAATGA	R		No (downstream + 6 nt space instead of 5 nt)	2012-2013	B471, B537
	C2s24	ATATTTTTTGCTAGTCTTGCTGTGTCACT	R		Yes	2010	B406
	C2s23	AGTTTTTTGTAAATATCTGAGTACTGAAAA	R		Yes	2010	B366
	C2s22	CTGGATTTGTTTCTAACTCTCCATTATGT	R		No (1 snp T -> G)	2010	B366
	C2s21	TTTTTATCCTCATCTAAAAAGAGTTTTAA	R		No (downstream + 6 nt instead of 5 nt)	2010	B366
	C2s20	TTGGCTTTTCCATTTGTTTTTTTGGTGTAA	R		Yes	2010	B339, B404
	C2s19	CAATAGCTTTGCTTAATGTATCAGAATTA	R		No (6 nt space instead of 5 nt)	2009-2010	B230, B235, B236, B237, B245, B339, B404
	C2s18	GTCGTTTATGTGATTTATAAGAAAATAATA	R		Yes	2007, 2010	B447, B397
	C2s17	CTTTTTGATATTTATATTCAGCTTCTTCT	R		No (4 nt space instead of 5 nt)	2007, 2010	B447, B397
	C2s16	AACCCGACTGTATTGATATTTTTTTGATAA	R		Yes	2007-2010	B425, B230, B235, B236, B237, B245, B339, B404, B406
	C2s15	TACATTGTCGCTAAGTATTTCTACATCTC		No (FCL-2 hit, 1 nt mismatch) Genbank: KM873719.2		2007-2010	B425, B230, B235, B236, B237, B245, B339, B404, B406
	C2s14	TTGTATTTAGTAGAACTTAAAATATACCTA	R		Yes	2007-2010	B425, B230, B235, B236, B237, B245, B339, B404, B406
	C2s13	TTTTATGTTTTTGACCGTAATCAAAAGATA		Prochlorococcus marinus (hypothetical ATPase) (E=0.063), Genbank: BX548174.1		all	all
	C2s12	CGATTAATTTTAGATAAACCAAGAACTTTG		Arsenophonus symbiont of Lipoptena fortisetosa (GTP cyclohydrolase 1) (E= 0.001) Genbank: CP013920.1		all	all
	C2s11	ATGATAAATAAGTTTTGTATGATGATGTA		Mus musculus (E=0.004) Genbank: AC111010.5		all	all
	C2s10	ATTTCTTTTAGTCTTATTCTTTTCTTGAA		Aspergillus oryzae (E=0.016) Genbank: AP007151.1		all	all
	C2s09	CCTGCTGTAATTGCTGTAATTGCTGAATA		Geobacter sp. M18 (E=0.004) Genbank: CP002479.1		all	all
	C2s08	AGTTAGATTTATATCAAGTATTTTAGCCTG		No significant hits		all	all
	C2s07	TCTATTACAGTGTAATATTCTTCAGGTATT		No significant hits		all	all
	C2s06	ATAAAATCCATTTTTTCAAAATAATTTAAA		Flavobacterium columnare ATCC 49512 (E=1e-6), hypothetical protein. Genbank: CP003222.2	Yes	all	all
	C2s05	GCATTTGATATTTTATAATTGTTCCGATTT		No significant hits		all	all
	C2s04	TCTACTGTTTTTATTAACTTGATAAACAGT		No significant hits		all	all
	C2s03	GTTTTTTGAATAAATAGTTCATAATCGTAA		Limulus polyphemus centrosomal protein of 290 kDa-like (LOC106470413), transcript variant X2, mRNA (E=0.001). Genbank: XM_013930970.1		all	all
	C2s02	ATTTGAGATTGGTGGATTAGCCTTATCAT		No significant hits		all	all
	C2s01	ACGCCTCTATTTCACGTTTATGGTAAAAA		Flavobacterium columnare ATCC 49512 (DNA primase) (E=3.5). Genbank: CP003222.2	No	all	all
